# Supplementary material for: Synthesis and Study of the Structure–Activity Relationship of Antiproliferative N-Substituted Isosteviol-Based 1,3-Aminoalcohols
Source: Pharmaceuticals (Basel). 2024 Feb 19;17(2):262. doi: 10.3390/ph17020262 (PMC10893060; doi:10.3390/ph17020262)
Supplement: Supplementary file 1 [file pharmaceuticals-17-00262-s001.zip]

Archive with 1 entries (1 files):
- pharmaceuticals-2882746-supplementary.pdf
